# Supplementary material for: A federated graph neural network framework for privacy-preserving personalization
Source: Nat Commun. 2022 Jun 2;13:3091. doi: 10.1038/s41467-022-30714-9 (PMC9163103; doi:10.1038/s41467-022-30714-9)
Supplement: Supplementary file 3 — Source Data [file 41467_2022_30714_MOESM3_ESM.xlsx]

## Sheet: Figure 2
Flixster	GGNN	w/o High-order Information	1.149	1.138	1.129	1.159	1.171
Flixster	GGNN	w/ Synchronously Updated Neighbor User Embedding	1.039	1.031	1.066	1.034	1.059
Flixster	GGNN	w/ Periodically Updated Neighbor User Embedding	1.042	1.019	1.011	1.015	1.018
Flixster	GCN	w/o High-order Information	1.136	1.107	1.101	1.107	1.125
Flixster	GCN	w/ Synchronously Updated Neighbor User Embedding	1.007	1.018	1.033	1.029	1.007
Flixster	GCN	w/ Periodically Updated Neighbor User Embedding	0.979	0.997	1.004	0.997	1.003
Flixster	GAT	w/o High-order Information	1.084	1.085	1.094	1.096	1.102
Flixster	GAT	w/ Synchronously Updated Neighbor User Embedding	1.008	0.993	0.992	0.994	0.983
Flixster	GAT	w/ Periodically Updated Neighbor User Embedding	0.991	0.973	0.976	0.982	0.978
Douban	GGNN	w/o High-order Information	0.861	0.861	0.854	0.86	0.858
Douban	GGNN	w/ Synchronously Updated Neighbor User Embedding	0.809	0.812	0.814	0.808	0.812
Douban	GGNN	w/ Periodically Updated Neighbor User Embedding	0.8	0.801	0.804	0.806	0.804
Douban	GCN	w/o High-order Information	0.864	0.859	0.862	0.863	0.857
Douban	GCN	w/ Synchronously Updated Neighbor User Embedding	0.813	0.817	0.813	0.812	0.815
Douban	GCN	w/ Periodically Updated Neighbor User Embedding	0.8	0.798	0.795	0.798	0.799
Douban	GAT	w/o High-order Information	0.844	0.846	0.848	0.851	0.847
Douban	GAT	w/ Synchronously Updated Neighbor User Embedding	0.797	0.794	0.795	0.795	0.794
Douban	GAT	w/ Periodically Updated Neighbor User Embedding	0.775	0.775	0.775	0.777	0.773
Yahoo	GGNN	w/o High-order Information	24.786	24.44	24.206	23.7	24.356
Yahoo	GGNN	w/ Synchronously Updated Neighbor User Embedding	22.722	23.619	23.225	23.65	23.294
Yahoo	GGNN	w/ Periodically Updated Neighbor User Embedding	21.93	21.409	22.413	22.017	22.229
Yahoo	GCN	w/o High-order Information	23.399	24.383	23.633	24.198	23.891
Yahoo	GCN	w/ Synchronously Updated Neighbor User Embedding	22.621	22.38	23.194	23.207	23.105
Yahoo	GCN	w/ Periodically Updated Neighbor User Embedding	22.188	21.727	21.915	21.33	21.339
Yahoo	GAT	w/o High-order Information	22.821	22.945	22.759	22.963	22.011
Yahoo	GAT	w/ Synchronously Updated Neighbor User Embedding	21.216	21.444	21.739	21.426	22.172
Yahoo	GAT	w/ Periodically Updated Neighbor User Embedding	20.679	20.126	20.963	21.057	20.665
ML-100K	GGNN	w/o High-order Information	0.964	0.959	0.959	0.96	0.959
ML-100K	GGNN	w/ Synchronously Updated Neighbor User Embedding	0.947	0.947	0.945	0.95	0.946
ML-100K	GGNN	w/ Periodically Updated Neighbor User Embedding	0.926	0.923	0.925	0.924	0.923
ML-100K	GCN	w/o High-order Information	0.959	0.956	0.955	0.956	0.959
ML-100K	GCN	w/ Synchronously Updated Neighbor User Embedding	0.94	0.938	0.941	0.942	0.939
ML-100K	GCN	w/ Periodically Updated Neighbor User Embedding	0.921	0.922	0.919	0.919	0.919
ML-100K	GAT	w/o High-order Information	0.953	0.953	0.952	0.954	0.949
ML-100K	GAT	w/ Synchronously Updated Neighbor User Embedding	0.935	0.934	0.932	0.933	0.932
ML-100K	GAT	w/ Periodically Updated Neighbor User Embedding	0.909	0.909	0.911	0.911	0.91
ML-1M	GGNN	w/o High-order Information	0.884	0.879	0.872	0.882	0.877
ML-1M	GGNN	w/ Synchronously Updated Neighbor User Embedding	0.865	0.856	0.857	0.861	0.862
ML-1M	GGNN	w/ Periodically Updated Neighbor User Embedding	0.845	0.852	0.851	0.848	0.845
ML-1M	GCN	w/o High-order Information	0.88	0.882	0.871	0.877	0.874
ML-1M	GCN	w/ Synchronously Updated Neighbor User Embedding	0.859	0.858	0.855	0.853	0.86
ML-1M	GCN	w/ Periodically Updated Neighbor User Embedding	0.848	0.844	0.842	0.846	0.839
ML-1M	GAT	w/o High-order Information	0.873	0.876	0.876	0.868	0.881
ML-1M	GAT	w/ Synchronously Updated Neighbor User Embedding	0.851	0.848	0.857	0.854	0.85
ML-1M	GAT	w/ Periodically Updated Neighbor User Embedding	0.842	0.834	0.84	0.839	0.84
ML-10M	GGNN	w/o High-order Information	0.853	0.852	0.851	0.852	0.852
ML-10M	GGNN	w/ Synchronously Updated Neighbor User Embedding	0.817	0.817	0.817	0.817	0.817
ML-10M	GGNN	w/ Periodically Updated Neighbor User Embedding	0.801	0.801	0.801	0.801	0.801
ML-10M	GCN	w/o High-order Information	0.853	0.853	0.854	0.853	0.853
ML-10M	GCN	w/ Synchronously Updated Neighbor User Embedding	0.816	0.815	0.815	0.815	0.815
ML-10M	GCN	w/ Periodically Updated Neighbor User Embedding	0.799	0.798	0.799	0.799	0.799
ML-10M	GAT	w/o High-order Information	0.848	0.848	0.848	0.848	0.849
ML-10M	GAT	w/ Synchronously Updated Neighbor User Embedding	0.81	0.81	0.81	0.81	0.81
ML-10M	GAT	w/ Periodically Updated Neighbor User Embedding	0.793	0.793	0.793	0.793	0.793

## Sheet: Figure  3
Flixster	FedAvg	FCF	1.075	1.057	1.065	1.053	1.07
Flixster	FedAvg	FedMF	1.066	1.066	1.053	1.057	1.053
Flixster	FedAvg	FedPerGNN	0.991	0.973	0.976	0.982	0.978
Flixster	FedAtt	FCF	1.07	1.062	1.069	1.053	1.056
Flixster	FedAtt	FedMF	1.048	1.05	1.06	1.056	1.06
Flixster	FedAtt	FedPerGNN	0.97	0.974	0.971	0.981	0.982
Flixster	Per-FedAvg	FCF	1.045	1.047	1.064	1.052	1.063
Flixster	Per-FedAvg	FedMF	1.055	1.046	1.058	1.05	1.042
Flixster	Per-FedAvg	FedPerGNN	0.957	0.966	0.966	0.972	0.962
Flixster	pFedMe	FCF	1.045	1.056	1.044	1.037	1.058
Flixster	pFedMe	FedMF	1.049	1.041	1.053	1.047	1.039
Flixster	pFedMe	FedPerGNN	0.959	0.977	0.976	0.977	0.976
Douban	FedAvg	FCF	0.821	0.821	0.825	0.825	0.823
Douban	FedAvg	FedMF	0.819	0.818	0.816	0.818	0.813
Douban	FedAvg	FedPerGNN	0.775	0.775	0.775	0.777	0.773
Douban	FedAtt	FCF	0.819	0.816	0.818	0.822	0.824
Douban	FedAtt	FedMF	0.812	0.811	0.809	0.812	0.811
Douban	FedAtt	FedPerGNN	0.773	0.773	0.773	0.771	0.774
Douban	Per-FedAvg	FCF	0.809	0.814	0.813	0.815	0.814
Douban	Per-FedAvg	FedMF	0.81	0.812	0.809	0.806	0.807
Douban	Per-FedAvg	FedPerGNN	0.772	0.77	0.771	0.769	0.769
Douban	pFedMe	FCF	0.808	0.81	0.804	0.81	0.808
Douban	pFedMe	FedMF	0.806	0.807	0.809	0.807	0.812
Douban	pFedMe	FedPerGNN	0.772	0.772	0.769	0.772	0.771
Yahoo	FedAvg	FCF	22.8	23.124	23.512	22.694	22.37
Yahoo	FedAvg	FedMF	21.802	22.262	22.46	22.675	21.809
Yahoo	FedAvg	FedPerGNN	20.679	20.126	20.963	21.057	20.665
Yahoo	FedAtt	FCF	22.999	23.354	22.146	22.754	22.744
Yahoo	FedAtt	FedMF	22.368	22.274	21.651	21.432	21.785
Yahoo	FedAtt	FedPerGNN	19.994	20.24	20.832	20.228	20.714
Yahoo	Per-FedAvg	FCF	22.298	22.769	22.371	23.053	22.017
Yahoo	Per-FedAvg	FedMF	22.249	21.259	21.655	22.136	21.702
Yahoo	Per-FedAvg	FedPerGNN	20.819	19.907	20.355	20.725	20.683
Yahoo	pFedMe	FCF	22.061	22.642	22.66	21.888	22.753
Yahoo	pFedMe	FedMF	21.758	21.9	20.966	21.456	21.414
Yahoo	pFedMe	FedPerGNN	19.934	20.837	20.494	20.581	20.149
ML-100K	FedAvg	FCF	0.958	0.954	0.956	0.96	0.956
ML-100K	FedAvg	FedMF	0.947	0.945	0.95	0.95	0.948
ML-100K	FedAvg	FedPerGNN	0.909	0.909	0.911	0.911	0.91
ML-100K	FedAtt	FCF	0.946	0.942	0.949	0.947	0.947
ML-100K	FedAtt	FedMF	0.942	0.937	0.942	0.938	0.941
ML-100K	FedAtt	FedPerGNN	0.902	0.901	0.903	0.901	0.903
ML-100K	Per-FedAvg	FCF	0.946	0.943	0.944	0.944	0.943
ML-100K	Per-FedAvg	FedMF	0.938	0.936	0.936	0.939	0.937
ML-100K	Per-FedAvg	FedPerGNN	0.9	0.902	0.898	0.904	0.901
ML-100K	pFedMe	FCF	0.945	0.94	0.945	0.942	0.944
ML-100K	pFedMe	FedMF	0.933	0.933	0.935	0.938	0.935
ML-100K	pFedMe	FedPerGNN	0.904	0.905	0.904	0.902	0.906
ML-1M	FedAvg	FCF	0.871	0.87	0.871	0.884	0.874
ML-1M	FedAvg	FedMF	0.867	0.869	0.877	0.871	0.877
ML-1M	FedAvg	FedPerGNN	0.842	0.834	0.84	0.839	0.84
ML-1M	FedAtt	FCF	0.872	0.873	0.862	0.869	0.869
ML-1M	FedAtt	FedMF	0.86	0.87	0.871	0.869	0.87
ML-1M	FedAtt	FedPerGNN	0.838	0.833	0.839	0.834	0.841
ML-1M	Per-FedAvg	FCF	0.861	0.865	0.867	0.87	0.867
ML-1M	Per-FedAvg	FedMF	0.865	0.86	0.868	0.868	0.865
ML-1M	Per-FedAvg	FedPerGNN	0.829	0.837	0.84	0.832	0.838
ML-1M	pFedMe	FCF	0.864	0.854	0.862	0.868	0.871
ML-1M	pFedMe	FedMF	0.862	0.861	0.869	0.865	0.863
ML-1M	pFedMe	FedPerGNN	0.836	0.83	0.832	0.832	0.834
ML-10M	FedAvg	FCF	0.848	0.847	0.846	0.848	0.846
ML-10M	FedAvg	FedMF	0.84	0.841	0.841	0.841	0.842
ML-10M	FedAvg	FedPerGNN	0.793	0.793	0.793	0.793	0.793
ML-10M	FedAtt	FCF	0.844	0.845	0.845	0.845	0.845
ML-10M	FedAtt	FedMF	0.838	0.838	0.838	0.838	0.838
ML-10M	FedAtt	FedPerGNN	0.791	0.79	0.791	0.791	0.791
ML-10M	Per-FedAvg	FCF	0.84	0.839	0.841	0.84	0.84
ML-10M	Per-FedAvg	FedMF	0.834	0.835	0.835	0.836	0.835
ML-10M	Per-FedAvg	FedPerGNN	0.791	0.791	0.791	0.79	0.791
ML-10M	pFedMe	FCF	0.839	0.838	0.838	0.837	0.838
ML-10M	pFedMe	FedMF	0.833	0.834	0.835	0.834	0.834
ML-10M	pFedMe	FedPerGNN	0.79	0.79	0.79	0.79	0.79

## Sheet: Figure 4
Flixster	delta=0.05	0.987	0.992	0.999	1.02	1.053	1.1	1.174	1.237
Douban	delta=0.05	0.8	0.805	0.814	0.827	0.849	0.867	0.904	0.957
Yahoo	delta=0.05	20.751	20.862	21.003	21.377	21.528	22.225	22.851	23.518
ML-100K	delta=0.05	0.922	0.93	0.947	0.965	0.991	1.046	1.112	1.173
ML-1M	delta=0.05	0.838	0.844	0.852	0.865	0.893	0.917	0.948	0.994
ML-10M	delta=0.05	0.797	0.8	0.81	0.819	0.832	0.843	0.854	0.882
Flixster	delta=0.1	0.982	0.982	0.984	0.985	0.99	1.02	1.058	1.122
Douban	delta=0.1	0.778	0.784	0.784	0.789	0.79	0.808	0.842	0.9
Yahoo	delta=0.1	20.528	20.525	20.786	20.923	21.125	21.512	22.302	22.963
ML-100K	delta=0.1	0.911	0.913	0.915	0.919	0.92	0.933	0.959	0.998
ML-1M	delta=0.1	0.839	0.841	0.842	0.844	0.849	0.863	0.881	0.943
ML-10M	delta=0.1	0.799	0.799	0.801	0.802	0.804	0.808	0.819	0.844
Flixster	delta=0.2	0.974	0.974	0.975	0.981	0.985	1.012	1.05	1.113
Douban	delta=0.2	0.77	0.772	0.773	0.776	0.778	0.795	0.829	0.882
Yahoo	delta=0.2	20.419	20.423	20.589	20.76	21.012	21.333	22.107	22.81
ML-100K	delta=0.2	0.9	0.903	0.907	0.91	0.915	0.923	0.946	0.984
ML-1M	delta=0.2	0.833	0.837	0.839	0.842	0.844	0.854	0.873	0.942
ML-10M	delta=0.2	0.786	0.788	0.793	0.796	0.797	0.802	0.808	0.829
epsilon	delta=0.05	6	3	2	1.5	1.2	1
	delta=0.1	12	6	4	3	2.4	2
	delta=0.2	24	12	8	6	4.8	4

## Sheet: Figure 5
Flixster	0.968	1.052	0.995	0.985	0.979	0.976	0.974
Douban	0.764	0.788	0.779	0.777	0.775	0.773	0.772
Yahoo	20.582	21.042	20.842	20.742	20.722	20.712	20.672
ML-100K	0.906	0.936	0.924	0.917	0.912	0.91	0.909
ML-1M	0.827	0.852	0.846	0.841	0.838	0.836	0.834
ML-10M	0.782	0.813	0.804	0.799	0.794	0.79	0.788
Flixster	38652	102652	166652	230652	294652	358652	422652
Douban	48100	112100	176100	240100	304100	368100	432100
Yahoo	36874	100874	164874	228874	292874	356874	420874
ML-100K	63566	127566	191566	255566	319566	383566	447566
ML-1M	78812	142812	206812	270812	334812	398812	462812
ML-10M	73054	137054	201054	265054	329054	393054	457054

## Sheet: Figure 6
Flixster	1.092	1.02	0.994	0.98	0.984	0.988
Douban	0.847	0.796	0.782	0.775	0.781	0.782
Yahoo	22.7	21.31	20.83	20.7	20.77	20.84
ML-100K	0.952	0.926	0.915	0.91	0.913	0.915
ML-1M	0.875	0.848	0.843	0.839	0.842	0.844
ML-10M	0.848	0.801	0.798	0.793	0.794	0.795
Flixster	0	3257	6515	9772	13030	16287
Douban	0	12705	25411	38116	50821	63527
Yahoo	0	1479	2959	4438	5917	7396
ML-100K	0	28171	56343	84514	112686	140857
ML-1M	0	43417	86834	130251	173668	217085
ML-10M	0	37659	75319	112978	150638	188297
Flixster	0	77628	155257	232885	310514	388142
Douban	0	1133363	2266726	3400090	4533453	5666816
Yahoo	0	73114	146227	219341	292454	365568
ML-100K	0	932962	1865923	2798885	3731847	4664809
ML-1M	0	5924497	11848994	17773491	23697987	29622484
ML-10M	0	10240000	20480000	30720000	40960000	51200000

## Sheet: SI Figure 7
Training	23.3	37.4	13.2	39.7	40.2	40.3
Inference	5.5	19.1	3.3	20.9	21.2	21.4

## Sheet: SI Figure 8
Flixster	0.996	0.989	0.984	0.98	0.983	0.995
Douban	0.792	0.783	0.776	0.775	0.778	0.783
Yahoo	20.85	20.8	20.74	20.7	20.88	20.95
ML-100K	0.918	0.914	0.913	0.91	0.911	0.917
ML-1M	0.851	0.847	0.842	0.839	0.838	0.844
ML-10M	0.802	0.799	0.794	0.793	0.796	0.803
